# Supplementary material for: Tissue Distribution of Parrot Bornavirus 4 (PaBV-4) in Experimentally Infected Young and Adult Cockatiels (Nymphicus hollandicus)
Source: Viruses. 2022 Oct 1;14(10):2181. doi: 10.3390/v14102181 (PMC9611548; doi:10.3390/v14102181)
Supplement: Supplementary file 1 [file viruses-14-02181-s001.zip]

Archive with 2 entries (2 files):
- Table S1. Comparison of immunohistochemical and RT-qPCR evaluation of organs of 11 cockatiels infected with PaBV-4 as adults.pdf
- Table S2. Comparison of immunohistochemical and RT-qPCR evaluation of organs of 11 cockatiels infected with PaBV-4 as juveniles.pdf
